# Supplementary material for: Tuning Benzylic C−H Functionalization of (Thio)xanthenes with Electrochemistry
Source: Molecules. 2023 Aug 19;28(16):6139. doi: 10.3390/molecules28166139 (PMC10459638; doi:10.3390/molecules28166139)
Supplement: Supplementary file 1 [file molecules-28-06139-s001.zip]

Archive with 1 entries (1 files):
- molecules-2555395-supplementary.pdf
